# Supplementary material for: Multilevel Approach for the Treatment of Giardiasis by Targeting Arginine Deiminase
Source: Int J Mol Sci. 2021 Aug 31;22(17):9491. doi: 10.3390/ijms22179491 (PMC8431557; doi:10.3390/ijms22179491)
Supplement: Supplementary file 1 [file ijms-22-09491-s001.zip]

Archive with 1 entries (1 files):
- ijms-1311862-supplementary.pdf
